# Supplementary material for: Single-Base Gene Variants in MIR-146A and SCN1A Genes Related to the Epileptogenic Process in Drug-Responsive and Drug-Resistant Temporal Lobe Epilepsy—A Preliminary Study in a Brazilian Cohort Sample
Source: Int J Mol Sci. 2024 May 30;25(11):6005. doi: 10.3390/ijms25116005 (PMC11172889; doi:10.3390/ijms25116005)
Supplement: Supplementary file 1 [file ijms-25-06005-s001.zip]

Archive with 1 entries (1 files):
- ijms-2944597-supplementary.pdf
